# Supplementary material for: Impact of Dietary Supplements on Clinical Outcomes and Quality of Life in Patients with Breast Cancer: A Systematic Review
Source: Nutrients. 2025 Mar 11;17(6):981. doi: 10.3390/nu17060981 (PMC11945011; doi:10.3390/nu17060981)
Supplement: Supplementary file 1 [file nutrients-17-00981-s001.zip]

Archive with 1 entries (1 files):
- nutrients-3502734-supplementary.pdf
